# Supplementary material for: The γ-Core Motif Peptides of AMPs from Grasses Display Inhibitory Activity against Human and Plant Pathogens
Source: Int J Mol Sci. 2022 Jul 29;23(15):8383. doi: 10.3390/ijms23158383 (PMC9368981; doi:10.3390/ijms23158383)
Supplement: Supplementary file 1 [file ijms-23-08383-s001.zip]

Archive with 18 entries (18 files):
- Figure S16.tif
- Figure S17.tif
- Figure S1.tif
- Figure S2.tif
- Figure S3.tif
- Figure S4.tif
- Figure S5.tif
- Figure S6.tif
- Figure S7.tif
- Figure S8.tif
- Figure S9.tif
- Figure S10.tif
- Figure S11.tif
- Figure S12.tif
- Figure S13.tif
- Figure S14.tif
- Figure S15.tif
- Table S1.xlsx
